# Supplementary material for: Sustainability via Active Garden Education: The Sustainability Action Plan Model and Process
Source: Int J Environ Res Public Health. 2022 May 1;19(9):5511. doi: 10.3390/ijerph19095511 (PMC9102810; doi:10.3390/ijerph19095511)
Supplement: Supplementary file 1 [file ijerph-19-05511-s001.zip]

Archive with 1 entries (1 files):
- ijerph-1639828-supplementary.pdf
